# Supplementary material for: Transdiagnostic compulsivity is associated with reduced reminder setting, only partially attributable to overconfidence
Source: eLife. 2025 May 29;13:RP98114. doi: 10.7554/eLife.98114 (PMC12122006; doi:10.7554/eLife.98114)
Supplement: Source data 1. [file elife-98114-data1.zip]

Archive with 2 entries (2 files):
- remcomp05_published.RData
- __MACOSX/._remcomp05_published.RData
