# Supplementary material for: Transdiagnostic compulsivity is associated with reduced reminder setting, only partially attributable to overconfidence
Source: eLife. 2025 May 29;13:RP98114. doi: 10.7554/eLife.98114 (PMC12122006; doi:10.7554/eLife.98114)
Supplement: Source data 2. [file elife-98114-data2.zip › wise_weights.csv]

	AD	CIT
zung.11	0.029466679593035300	0.0
zung.12	0.01985054366173540	0.0
zung.13	0.0	0.09267070978504250
zung.14	0.028596478225996300	0.0
zung.16	0.010707185464155800	0.0
zung.17	0.12036795372561800	0.0
zung.18	0.03530251799452060	0.0
zung.20	0.06368607903191430	0.0
anxiety.1	0.012380713424077700	0.0
anxiety.3	0.11436540315364500	0.0
anxiety.5	0.02279775238032320	0.0
anxiety.8	0.01699620449031510	0.0
anxiety.9	0.0	0.014084950806784000
anxiety.10	0.10351897992861100	0.0
anxiety.12	0.01969627014300520	0.0
anxiety.13	0.010115186611981700	0.0
anxiety.16	0.034258794108838100	0.0
anxiety.19	0.05062609905439810	0.0
anxiety.20	0.0	0.015650786247435400
ocir.1	0.0	0.024150112171360600
ocir.2	0.0	0.03547429778856170
ocir.4	0.0	0.06211458337627260
ocir.6	0.0	0.14817429985877000
ocir.7	0.0	0.020488923754619200
ocir.9	0.0	0.046950577561052700
ocir.11	0.0	0.024720813604130100
ocir.12	0.0	0.13635069754489900
ocir.13	0.0	0.007470068843710110
ocir.16	0.0	0.02537178575732300
ocir.18	0.0	0.08010984577678780
bis.1	0.027795686380924300	0.0
bis.6	0.0	0.07255838374822670
bis.9	0.05932083858590320	0.0
bis.13	0.021178616009891600	0.0
bis.14	0.0	0.01781562891042020
bis.15	0.0	-0.029513079899761900
bis.17	0.0	0.08951505967794380
bis.20	0.013748550971717200	0.0
bis.22	0.0	0.004100941280835080
bis.25	0.0	0.044580511879605200
bis.26	0.0	0.04051876819895490
eat.1	0.0	0.12723126504139900
eat.11	0.0	0.03865837777646230
eat.12	0.0	0.007702634846212050
eat.14	0.0	0.010034145556443100
apathy.2	0.06438769910975880	0.0
apathy.7	0.0023531791905398900	0.0
apathy.17	0.05232204769421030	0.0
apathy.18	0.15128828856116700	0.0
