# Supplementary material for: Transdiagnostic compulsivity is associated with reduced reminder setting, only partially attributable to overconfidence
Source: eLife. 2025 May 29;13:RP98114. doi: 10.7554/eLife.98114 (PMC12122006; doi:10.7554/eLife.98114)
Supplement: Source code 1. [file elife-98114-code1.zip › remcomp05analysis_published.Rmd]

---
title: "remcomp05analysis_published"
author: "Annika Boldt"
date: '2025-03-24'
output:
  html_document:
    code_folding: show
    toc: true
    toc_depth: 3
---


```{r setup, include=FALSE}
knitr::opts_chunk$set(echo = TRUE)
```


```{r message = FALSE}
rm(list=ls(all=TRUE))

library(quickpsy)
library(pwr)
library(plyr)
library(effectsize)
library(diagram)
library(mediation)
library(lme4)
library(lmerTest)

# setwd(dirname(rstudioapi::getSourceEditorContext()$path))
```


## Load Data

This needs to run to load and preprocess the data from the server (unfold by clicking on "Code" button).

```{r}

# load workspace
load("remcomp05_published.RData")
replot = 0

ls()
head(mydata)
head(demodata)

```


One participant entered their age in the wrong format:

```{r}

demodata$age[demodata$pnum=="559"] = 35

```


Next, we need to load the item weights (original source: https://osf.io/q3a6v).

```{r}

# load item weights
itemweights = read.table("wise_weights.csv", header = TRUE, sep=",")

# scale the item scores 
qnForFacTrans=data.frame(scale(demodata[,which(names(demodata)=="AES1"):which(names(demodata)=="OCIR11")]))
# arrange item weights for transformation
itemWeightsArr<-data.frame(rbind(itemweights[46:49,],itemweights[31:41,],itemweights[9:19,],itemweights[1:8,],itemweights[42:45,],itemweights[20:30,]))
names(itemWeightsArr) <- c("item","AD","CIT")

# transform item scores into factor scores
transF1<-qnForFacTrans*t(itemWeightsArr[c("AD")])[col(qnForFacTrans)]
transF2<-qnForFacTrans*t(itemWeightsArr[c("CIT")])[col(qnForFacTrans)]
demodata<-data.frame(demodata,"AD"=rowSums(transF1),"CIT"=rowSums(transF2))

```


## Exclusion Criteria

```{r warning = FALSE}

excl1 = which((demodata$accExternal-demodata$accInternal)<0)
excl2 = which(demodata$accExternal<70)
excl3 = which(demodata$accInternal<10)


for(isub in 1:npp) {
  demodata$valdeccor[demodata$pnum==isub] = cor(mydata$targetValue[mydata$sub==isub],mydata$reminderChoice[mydata$sub==isub])
}
excl4 = which(demodata$valdeccor<0)


med_rem = median(demodata$rembias)
mad_rem = mad(demodata$rembias)
lower = med_rem - 3 * mad_rem
upper = med_rem + 3 * mad_rem
excl5a = c(which(demodata$rembias<lower),which(demodata$rembias>upper))

med_met = median(demodata$metabias)
mad_met = mad(demodata$metabias)
lower = med_met - 3 * mad_met
upper = med_met + 3 * mad_met
excl5b = c(which(demodata$metabias<lower),which(demodata$metabias>upper))

excl5 = c(excl5a,excl5b)


excl6 = which(demodata$catchitem!=1)

whichexcl = unique(c(excl1,excl2,excl3,excl4,excl5,excl6))

```

- *Hit rate higher on forced internal than forced external.* Based on this, we need to exclude `r length(excl1)` participants.
- *Below 70% accuracy on forced external trials.* Based on this, we need to exclude `r length(excl2)` participants.
- *Below 10% accuracy on forced internal trials.* Based on this, we need to exclude `r length(excl3)` participants.
- *Negative correlation between value and reminder choice (1=yes, 0=no) as this would indicate participants did not understand the instructions.* Based on this, we need to exclude `r length(excl4)` participants.
- *Participants who score lower or higher 3 times the median absolute deviation (MAD), calculated seperately based on both the reminder bias and the metacognitive bias.* Based on this, we need to exclude `r length(excl5)` participants.
- *Participants who have not answered with “Do not agree at all” to the catch item will be excluded.* Based on this, we need to exclude `r length(excl6)` participants.


In total and taking into account that these criteria are not mutually exclusive, `r length(whichexcl)` participants excluded.

Note that I copy-pasted text from the preregistration in italics throughout this document.


```{r}

if(replot) {
  quartz(width=8, height=6)
}

layout(1)
par(cex.main = 4.2, mar = c(4, 5, 2, 0), mgp = c(3, 1.0, 0), cex.lab = 1.6, font.lab = 1.6, cex.axis = 1.4, bty = "n", lwd=1, pch=19, las=1)
tjitter = rnorm(npp,1,0.08)
plot(tjitter,demodata$accInternal,type="n",xlim=c(0,3),ylim=c(0,100),xlab="",ylab="Accuarcy",axes=FALSE)
for(pnum in 1:npp) {
  if(demodata$accInternal[pnum]<10) {
    points(tjitter[pnum],demodata$accInternal[pnum],pch=19,col="red")
  } else {
    if (is.element(pnum,whichexcl)) {
      points(tjitter[pnum],demodata$accInternal[pnum],pch=19,col="red")
    } else {
      points(tjitter[pnum],demodata$accInternal[pnum],pch=19,col="black")
      }
    }
  if(demodata$accExternal[pnum]<70) {
    points(tjitter[pnum]+1,demodata$accExternal[pnum],pch=19,col="red")
  } else {
    if (is.element(pnum,whichexcl)) {
      points(tjitter[pnum]+1,demodata$accExternal[pnum],pch=19,col="red")
    } else {
      points(tjitter[pnum]+1,demodata$accExternal[pnum],pch=19,col="black")
      }  
    }
  if(demodata$accInternal[pnum]>demodata$accExternal[pnum]) {
    lines(c(tjitter[pnum],tjitter[pnum]+1),c(demodata$accInternal[pnum],demodata$accExternal[pnum]),col = alpha("black", 0.2))
  } else {
      lines(c(tjitter[pnum],tjitter[pnum]+1),c(demodata$accInternal[pnum],demodata$accExternal[pnum]),col = alpha("black", 0.2))
  }
}
lines(c(0.7,1.3),c(10,10),lty="dashed")
lines(c(1.7,2.3),c(70,70),lty="dashed")

axis(1, c(1,2), c("No Reminder", "Reminder"), lwd=2, mgp = c(3, 1.2, 0), cex.axis=1.6)
axis(2, c(0,25,50,75,100), c(0,25,50,75,100), lwd=2, mgp = c(3, 0.9, 0), cex.axis=1.4)

boxplot(demodata$accInternal[!is.element(demodata$pnum,whichexcl)], add=TRUE, col="darkgrey",
        at=0.5, axes=F, range=10)
boxplot(demodata$accExternal[!is.element(demodata$pnum,whichexcl)], add=TRUE, col="darkgrey",
        at=2.5, axes=F, range=10)

if(replot) {
  quartz.save("remcomp05_1.png", type="png", dpi=300)
  dev.off()
}

```

```{r}

# reducing the sample by excluding identified participants

demodata_excl = subset(demodata,pnum==whichexcl[isub])
for(isub in 1:length(whichexcl)) {
  mydata = subset(mydata,sub!=whichexcl[isub])
  demodata_excl = rbind(demodata_excl,subset(demodata,pnum==whichexcl[isub]))
  demodata = subset(demodata,pnum!=whichexcl[isub])
}
oldsubs = demodata$pnum
for(isub in 1:nrow(demodata)) {
  mydata$sub[mydata$sub==oldsubs[isub]] = isub
}
demodata$pnum = 1:nrow(demodata)
demodata_excl$pnum = 1:nrow(demodata_excl)
npp = nrow(demodata)
npp_excl = nrow(demodata_excl)

```


This figure visualizes the exclusions shown in red. With `r length(whichexcl)` excluded out of `r npp + length(whichexcl)`, this is a rate of `r round(length(whichexcl)/(npp + length(whichexcl))*100,1)`%. This number excludes the 26 participants that were excluded for technical reasons. With them it would be an exclusion rate of `r round((26 + length(whichexcl))/(26 + npp + length(whichexcl))*100,1)`%.


## Scale Data


```{r}

# scaling the demographics
demodata$gender <- factor(demodata$gender)
demodata$age.sc = scale(as.numeric(demodata$age))
demodata$sumICAR.sc = scale(demodata$sumICAR)
demodata$edu.sc = scale(demodata$edu)

# scaling the questionnaire scores
demodata$sumAES.sc = scale(demodata$sumAES) # apathy
demodata$sumBIS.sc = scale(demodata$sumBIS) # impulsivity
demodata$sumSTAI.sc = scale(demodata$sumSTAI) # trait anxiety
demodata$sumSDS.sc = scale(demodata$sumSDS) # depression
demodata$sumEAT.sc = scale(demodata$sumEAT) # eating disorder
demodata$sumOCIR.sc = scale(demodata$sumOCIR) # OCD

# scaling the factor scores
demodata$AD.sc = scale(demodata$AD)
demodata$CIT.sc = scale(demodata$CIT)

# scaling the 2-back task
demodata$nBackdPrime.sc = scale(demodata$nBackdPrime)

# scaling the metabias and rembias etc.
demodata$rembias.sc = scale(demodata$rembias)
demodata$rembias_clean.sc = scale(demodata$rembias_clean)
demodata$metabias.sc = scale(demodata$metabias)
demodata$metabias_clean.sc = scale(demodata$metabias_clean)
demodata$absremchosen.sc = scale(demodata$absremchosen)
demodata$AIP.sc = scale(demodata$AIP)
demodata$OIP.sc = scale(demodata$OIP)
demodata$cj.sc = scale(demodata$cj)
demodata$accInternal.sc = scale(demodata$accInternal)
demodata$accExternal.sc = scale(demodata$accExternal)
```


## Demographics

We included *N* = `r npp`. In our remaining sample, `r sum(demodata$gender==0)` identified as male, `r sum(demodata$gender==1)` as female and `r sum(demodata$gender==2)` as other. Participants were on average `r round(mean(demodata$age),1)` years old (min = `r min(demodata$age)`; max = `r max(demodata$age)`).


## Sanity-check Hypotheses

### H1

*The reminder bias and metacognitive bias are negatively correlated (one-sided test). This effect tests the above-mentioned link between metacognition and cognitive offloading and constitutes the key replication compared to previous studies. We will conduct this analysis as in Gilbert et al. (2020) except for splitting the accuracy data to avoid potentially inflating the correlation. More specifically, we sort all trials into conditions: 1) 8 choice trials, 2) 4 trials in which participants are forced to use reminders (forced external) and 3) 4 trials in which participants are forced to do the task using their own memory (forced internal), having presented all conditions intermixed throughout the study. Odd forced external trials and even forced internal trials are used to calculate the reminder bias, whereas even forced external trials and odd forced internal trials are used to calculate the metacognitive bias. The resulting unconfounded biases will subsequently be entered into a Pearson correlation analysis.*


```{r}

cor.test(demodata$metabias_clean,demodata$rembias_clean,alternative="less")


# prepare some things for plotting
x <- demodata$metabias_clean
y <- demodata$rembias_clean
df <- data.frame(x = x, y = y)
model <- lm(y ~ x, data = df)
newx <- seq(min(df$x), max(df$x), length.out=100)
preds <- predict(model, newdata = data.frame(x=newx), interval = 'confidence')


if(replot) {
  quartz(width=8, height=6.5)
}

layout(1)
par(cex.main = 4.2, mar = c(5, 5, 2, 1), mgp = c(3, 1.0, 0), cex.lab = 1.6, font.lab = 1.6, cex.axis = 1.4, bty = "n", lwd=4, pch=19, las=1)
plot(demodata$metabias_clean,demodata$rembias_clean,type="n",xlab="Metacognitive Bias",ylab="Reminder Bias",xlim=c(-95,95),ylim=c(-7.5,7.5))
abline(model, lwd=1, lty="solid")
lines(newx, preds[ ,3], lwd=1, lty = 'dashed', col = 'black')
lines(newx, preds[ ,2], lwd=1, lty = 'dashed', col = 'black')
points(demodata$metabias_clean,demodata$rembias_clean,col = alpha("black", 0.3),cex=0.5)

if(replot) {
  quartz.save("remcomp05_2.png", type="png", dpi=300)
  dev.off()
}

```


### H2

*An excessive use of reminders (optimal indifference points significantly higher than actual indifference points using a one-sided paired t-test). For this analysis we do not need to use the odd/even logic as inputs to the analysis are calculated from separate data points anyways.*

In other words, we expect the reminder bias to be greater than zero.
 
 
```{r}


t.test(demodata$rembias,alternative="greater")
cohens_d(demodata$rembias,alternative="greater")$Cohens_d

```


### H3

*Participants are underconfident in their own memory (expressed in an average, negative metacognitive bias). This will be tested using a one-sided, one-sample t-test ignoring the odd/even split of trials.*

```{r}

t.test(demodata$metabias,alternative="less")
cohens_d(demodata$metabias,alternative="less")$Cohens_d

```


### H4

*Optimal and actual indifference points are positively correlated (one-sided test; Spearman’s rho due to the data most likely being distributed around the edges of the scale), suggesting participants who benefited most from reminders were more likely to use them. Equally, for this analysis we do not need to use the odd/even logic.*

```{r}

cor.test(demodata$OIP,demodata$AIP,alternative="greater",method="spearman")

```


## Key Hypotheses


### H8 and H6

*Negative link between AD factor and metacognitive bias (i.e. more anxious-depressed individuals tend to be underconfident; e.g. Hoven et al., 2019; Hypothesis H8a). This hypothesis is not a replication within the context of this task and the test will therefore be carried out two-sided. The metacognitive bias will be calculated from all trials ignoring the odd/even logic used to test H1. The AD factor will be calculated as in Seow & Gillan (2020) with the two differences that we will use the reduced item set from Wise & Dolan (2020) and that we will additionally include educational attainment as a covariate. The regression model fit will be identical to the one used for H6. We furthermore expect the effect to persist even if IQ is included as a covariate (Hypothesis H8b).*

*We expect a significant link between the CIT factor and metacognitive bias (Hypothesis H6a), expressed in a significant predictor in the following regression model: metacognitive_bias ~ AD + CIT + age + gender + education Based on previous findings, both directions of this effect are plausible. Studies with OCD patients have commonly found underconfidence in OCD patients compared to healthy controls (e.g. Hoven, Lebreton, Engelmann, Denys, Luigjes, & van Holst, 2019); whereas several recent transdiagnostic studies with healthy subjects have found the opposite (Rouault, Seow, Gillan & Fleming, 2018; Seow & Gillan, 2020; Benwell, Mohr, Wallberg, Kouadio, & Ince, 2022). The test will therefore be carried out two-sided. The metacognitive bias will be calculated from all trials ignoring the odd/even logic used to test H1.  We plan to conduct the same analysis based on raw confidence (percentage of circles participants predicted they will remember; Hypothesis H6b). We furthermore expect the effect to persist even if IQ is included as a covariate (Hypothesis H6c).*


```{r}

metabiasFac<-lm(metabias.sc ~ AD.sc + CIT.sc + age.sc + gender + edu.sc, data=demodata)
summary(metabiasFac)


tbars = c(unlist(summary(metabiasFac))$coefficients2,
          unlist(summary(metabiasFac))$coefficients3)
tCI = array(NA,c(2,2))
tCI[,1] = confint(metabiasFac, 'AD.sc', level=0.95)
tCI[,2] = confint(metabiasFac, 'CIT.sc', level=0.95)


if(replot) {
  quartz(width=8, height=7)
}

layout(1)
par(cex.main = 2.0, mar = c(3, 5.5, 3, 0.5), mgp = c(3, 1, 0), cex.lab = 1.6, font.lab = 1.6, cex.axis = 1.4, bty = "n", lwd=2, pch=19, las=1)
mp = barplot(tbars, beside = TRUE, ylim=c(-0.35,0.30),col="white",names.arg=c("AD","CIT"),ylab=c(""),main="Associations with Metacognitive Bias",axes=FALSE,las=1,cex.names=1.8)
abline(h=0)
for (i in 1:2) {
	arrows(mp[i], tCI[1,i], mp[i], tCI[2,i], col ="black", code = 3, angle = 90, length = 0.1)
}
text(mp[1],tCI[1,1]-0.02,"***",cex=1.6)
text(mp[2],tCI[2,2]+0.02,"**",cex=1.6)
axis(2, c(-0.2,0,0.2), c(-0.2,0,0.2), cex.axis=1.8, lwd=2)
mtext(text="Standardised Beta",side=2, las=3, line=4.0, cex=1.8, at=0)

if(replot) {
  quartz.save("remcomp05_3.png", type="png", dpi=300)
  dev.off()
}


rawcjFac<-lm(cj.sc ~ AD.sc + CIT.sc + age.sc + gender + edu.sc, data=demodata)
summary(rawcjFac)

metabiasFac_IQ1<-lm(metabias.sc ~ AD.sc + CIT.sc + age.sc + gender + edu.sc + sumICAR.sc, data=demodata)
summary(metabiasFac_IQ1)

```


### H5

*Positive link between CIT factor and reminder bias (i.e. more compulsive individuals tend to show a greater pro-offloading bias, relative to the optimal strategy; Hypothesis H5a). This hypothesis is not a replication within the context of this task and the test will therefore be carried out two-sided. The reminder bias will be calculated from all trials ignoring the odd/even logic used to test H1. The CIT factor will be calculated as in Seow & Gillan (2020) with the two differences that we will use the reduced item set from Wise & Dolan (2020) and that we will additionally include educational attainment as a covariate instead of IQ: reminder_bias ~ AD + CIT + age + gender + education We plan to conduct the same analysis based on the absolute number of reminders (Hypothesis H5b) and the AIP (actual indifference point; see Gilbert et al., 2020; Hypothesis H5c) We expect this effect to persist even if working memory performance (d’ from the 2-back task) is included as a covariate (Hypothesis H5d). We furthermore expect this effect to persist even if IQ is included as a covariate (Hypothesis H5e). It should be highlighted that the regression model includes both the CIT and AD factors, to separate out the potentially competing influences of these predictors. The same applies to all following analyses.*


```{r}

rembiasFac<-lm(rembias.sc ~ AD.sc + CIT.sc + age.sc + gender + edu.sc, data=demodata)
summary(rembiasFac)

tbars = c(unlist(summary(rembiasFac))$coefficients2,
          unlist(summary(rembiasFac))$coefficients3)
tCI = array(NA,c(2,2))
tCI[,1] = confint(rembiasFac, 'AD.sc', level=0.95)
tCI[,2] = confint(rembiasFac, 'CIT.sc', level=0.95)


if(replot) {
  quartz(width=8, height=7)
}

layout(1)
par(cex.main = 2.0, mar = c(3, 5.5, 3, 0.5), mgp = c(3, 1, 0), cex.lab = 1.6, font.lab = 1.6, cex.axis = 1.4, bty = "n", lwd=2, pch=19, las=1)
mp = barplot(tbars, beside = TRUE, ylim=c(-0.35,0.3),col="white",names.arg=c("AD","CIT"),ylab=c(""),main="Associations with Reminder Bias",axes=FALSE,las=1,cex.names=1.8)
abline(h=0)
for (i in 1:2) {
	arrows(mp[i], tCI[1,i], mp[i], tCI[2,i], col ="black", code = 3, angle = 90, length = 0.1)
}
text(mp[2],tCI[1,2]-0.02,"**",cex=1.6)
axis(2, c(-0.2,0,0.2), c(-0.2,0,0.2), cex.axis=1.8, lwd=2)
mtext(text="Standardised Beta",side=2, las=3, line=4.0, cex=1.8, at=0)

if(replot) {
  quartz.save("remcomp05_4.png", type="png", dpi=300)
  dev.off()
}


rembiasFac_absrem<-lm(absremchosen.sc ~ AD.sc + CIT.sc + age.sc + gender + edu.sc, data=demodata)
summary(rembiasFac_absrem)

rembiasFac_AIP<-lm(AIP.sc ~ AD.sc + CIT.sc + age.sc + gender + edu.sc, data=demodata)
summary(rembiasFac_AIP)

rembiasFac_WM<-lm(rembias.sc ~ AD.sc + CIT.sc + age.sc + gender + edu.sc + nBackdPrime.sc, data=demodata)
summary(rembiasFac_WM)

rembiasFac_IQ1<-lm(rembias.sc ~ AD.sc + CIT.sc + age.sc + gender + edu.sc + sumICAR.sc, data=demodata)
summary(rembiasFac_IQ1)

```


### H7

*CIT acts as a moderator on the link between confidence and offloading. In other words, we expect to find that the correlation between the metacognitive and the reminder bias to be weakened in highly compulsive individuals. We plan to analyse this by fitting a regression model across participants. As stated in H1, the reminder bias should be predicted by the metacognitive bias. In addition to the intercept and the main effects of both metacognitive bias and compulsivity, we model the moderation effect by adding an interaction between metacognitive bias and compulsivity to the model and test whether its predictor is significantly different from zero (Hypothesis H7a). We expect this effect to persist even if working memory performance (d’ from the 2-back task) is included as an additional covariate (Hypothesis H7b). We furthermore expect the effect to persist even if IQ is included as a covariate (Hypothesis H7c).*


```{r}

remmetaFac<-lm(rembias_clean.sc ~ metabias_clean.sc * CIT.sc + AD.sc + age.sc + gender + edu.sc, data=demodata)
summary(remmetaFac)

remmetaFac_WM<-lm(rembias_clean.sc ~ metabias_clean.sc * CIT.sc + AD.sc + age.sc + gender + edu.sc + nBackdPrime.sc , data=demodata)
summary(remmetaFac_WM)

remmetaFac_IQ1<-lm(rembias_clean.sc ~ metabias_clean.sc * CIT.sc + AD.sc + age.sc + gender + edu.sc + sumICAR.sc , data=demodata)
summary(remmetaFac_IQ1)

```


```{r}

tdemodata = demodata
tdemodata$CIT.sc = as.numeric(tdemodata$CIT.sc)
tdemodata$metabias.sc = as.numeric(tdemodata$metabias.sc)
tdemodata$metabias_clean.sc = as.numeric(tdemodata$metabias_clean.sc)
tdemodata$gender = as.numeric(tdemodata$gender)

# need to rerun some models as mediation package does not accept the dummy coded gender variable

metabiasFac_new<-lm(metabias_clean.sc ~ AD.sc + CIT.sc + age.sc + gender + edu.sc, data=tdemodata)
summary(metabiasFac_new)

remmetaFac_new<-lm(rembias_clean.sc ~ metabias_clean.sc * CIT.sc + AD.sc + age.sc + gender + edu.sc, data=tdemodata)
summary(remmetaFac_new)

remmetaFac_med = mediate(metabiasFac_new,remmetaFac_new, treat="CIT.sc", mediator="metabias_clean.sc", boot=T)
summary(remmetaFac_med)

```


```{r}

if(unlist(summary(metabiasFac))$coefficients24<0.001) {
  pvaldiag1 = paste0("'",round(unlist(summary(metabiasFac))$coefficients3,2),"***'")
} else if(unlist(summary(metabiasFac))$coefficients24<0.01) {
  pvaldiag1 = paste0("'",round(unlist(summary(metabiasFac))$coefficients3,2),"**'")
} else if(unlist(summary(metabiasFac))$coefficients24<0.05) {
  pvaldiag1 = paste0("'",round(unlist(summary(metabiasFac))$coefficients3,2),"*'")
} else if(unlist(summary(metabiasFac))$coefficients24<0.10) {
  pvaldiag1 = paste0("'",round(unlist(summary(metabiasFac))$coefficients3,2),".'")
} else {
  pvaldiag1 = paste0("'",round(unlist(summary(metabiasFac))$coefficients3,2),"'")
}

if(unlist(summary(remmetaFac))$coefficients29<0.001) {
  pvaldiag2 = paste0("'",round(unlist(summary(remmetaFac))$coefficients2,2),"***'")
} else if(unlist(summary(remmetaFac))$coefficients29<0.01) {
  pvaldiag2 = paste0("'",round(unlist(summary(remmetaFac))$coefficients2,2),"**'")
} else if(unlist(summary(remmetaFac))$coefficients29<0.05) {
  pvaldiag2 = paste0("'",round(unlist(summary(remmetaFac))$coefficients2,2),"*'")
} else if(unlist(summary(remmetaFac))$coefficients29<0.10) {
  pvaldiag2 = paste0("'",round(unlist(summary(remmetaFac))$coefficients2,2),".'")
} else {
  pvaldiag2 = paste0("'",round(unlist(summary(remmetaFac))$coefficients2,2),"'")
}

if(unlist(summary(rembiasFac))$coefficients24<0.001) {
  pvaldiag3 = paste0("'",round(unlist(summary(rembiasFac))$coefficients3,2),"***")
} else if(unlist(summary(rembiasFac))$coefficients24<0.01) {
  pvaldiag3 = paste0("'",round(unlist(summary(rembiasFac))$coefficients3,2),"**")
} else if(unlist(summary(rembiasFac))$coefficients24<0.05) {
  pvaldiag3 = paste0("'",round(unlist(summary(rembiasFac))$coefficients3,2),"*")
} else if(unlist(summary(rembiasFac))$coefficients24<0.10) {
  pvaldiag3 = paste0("'",round(unlist(summary(rembiasFac))$coefficients3,2),".")
} else {
  pvaldiag3 = paste0("'",round(unlist(summary(rembiasFac))$coefficients3,2))
}

if(unlist(summary(remmetaFac))$coefficients30<0.001) {
  pvaldiag4 = paste0(" (",round(unlist(summary(remmetaFac))$coefficients3,2),"0***)'")
} else if(unlist(summary(remmetaFac))$coefficients30<0.01) {
  pvaldiag4 = paste0(" (",round(unlist(summary(remmetaFac))$coefficients3,2),"0**)'")
} else if(unlist(summary(remmetaFac))$coefficients30<0.05) {
  pvaldiag4 = paste0(" (",round(unlist(summary(remmetaFac))$coefficients3,2),"0*)'")
} else if(unlist(summary(remmetaFac))$coefficients30<0.10) {
  pvaldiag4 = paste0(" (",round(unlist(summary(remmetaFac))$coefficients3,2),"0.)'")
} else {
  pvaldiag4 = paste0(" (",round(unlist(summary(remmetaFac))$coefficients3,2),"0)'")
}


if(replot) {
  quartz(width=8, height=7)
}

data <- c(0, pvaldiag1, 0,
          0, 0, 0, 
          pvaldiag2, paste0(pvaldiag3,pvaldiag4), 0)
M<- matrix (nrow=3, ncol=3, byrow = TRUE, data=data)
plot<- plotmat (M, pos=c(1,2), 
                name= c( "Metacognitive\nBias","CIT", "Reminder\nBias"), 
                box.type = "rect", box.size = 0.12, box.prop=0.5,  curve=0)

if(replot) {
  quartz.save("remcomp05_5.png", type="png", dpi=300)
  dev.off()
}
# Needs manual cropping for manuscript

```


### Moderation AD

```{r}

remmetaFacAD<-lm(rembias_clean.sc ~ metabias_clean.sc * AD.sc + CIT.sc + age.sc + gender + edu.sc, data=demodata)
summary(remmetaFacAD)

```


## Other Analyses


### Task Stats

On average, people got what they chose on `r round(mean(demodata$gotwhatchosen)*100,1)`% trials (SD = `r round(sd(demodata$gotwhatchosen)*100,1)`). They used reminders on `r round(mean(demodata$remused)*100,1)`% trials (SD = `r round(sd(demodata$remused)*100,1)`). Average confidence was `r round(mean(demodata$cj),1)` (SD = `r round(sd(demodata$cj),1)`).

```{r fig2, fig.height = 8}

layout(matrix(1:6, 3, 2, byrow = TRUE))
par(cex.main = 1.6, mar = c(5, 4, 2, 0), mgp = c(3, 1.0, 0), cex.lab = 1.1, font.lab = 1.1, cex.axis = 1.1, bty = "n", lwd=2, pch=19, las=1)

mean(demodata$gotwhatchosen)
mean(demodata$remused)
mean(demodata$accInternal)
mean(demodata$accExternal)

```


### Power Calculation

```{r}

# Rouault et al. (2018)
rsq_full = 0.09700544 # adjusted r^2 from the model confMeanFactorReg
rsq_part = 0.05327108 # adjusted r^2 from the model without CIT
f2 = (rsq_full-rsq_part)/(1 - rsq_full)
pwr1 = ceiling(pwr.f2.test(u=6,f2=f2, sig.level=0.05, power=0.8)$v) + 6 + 1
pwr1

# Seow & Gillan (2020)
rsq_full = 0.09041293 # adjusted r^2 from the model rembiasFac
rsq_part = 0.04677744 # adjusted r^2 from the model without CIT
f2 = (rsq_full-rsq_part)/(1 - rsq_full)
pwr2 = ceiling(pwr.f2.test(u=6, f2=f2, sig.level=0.05, power=0.8)$v) + 6 + 1
pwr2

```


### Parameter Recovery Psychometric Functions

```{r}

demodata$AIP_rec = NA
demodata$beta_rec = NA
lower_asymptote <- 0  # Minimum response probability
upper_asymptote <- 1  # Maximum response probability

psychometric_function <- function(x, mu, sigma, lower_asymptote, upper_asymptote) {
  lower_asymptote + (upper_asymptote - lower_asymptote) * pnorm(x, mean = mu, sd = sigma)
}

# Stimulus levels
stimulus_levels <- rep(seq(2, 9, length.out = 8),each=2)

for(isub in 1:npp) {
	# Psychometric function parameters
	alpha <- demodata$AIP[demodata$pnum==isub]         # Threshold
	beta <- demodata$beta[demodata$pnum==isub]         # Slope
	
	probabilities <- psychometric_function(stimulus_levels, alpha, beta, lower_asymptote, upper_asymptote)

	# Simulate choices based on probabilities
	choices <- sapply(probabilities, function(p) {
	  if (runif(1) < p) 1 else 0
	})

	# Output the results
	tempres = data.frame(stimulus_levels, probabilities, choices)
	tempres$numbers = 1
	tempres$probabilities = NULL
	
	fit = quickpsy(tempres, stimulus_levels, choices, numbers, parini=list(c(2,9),c(1,500)))
	demodata$AIP_rec[isub] = fit$par$par[1]
	demodata$beta_rec[isub] = fit$par$par[2]	
	
}

cor.test(demodata$AIP,demodata$AIP_rec)
cor.test(demodata$beta,demodata$beta_rec)

```


```{r}

if(replot) {
  quartz(width=8, height=7)
}

layout(1)
par(cex.main = 4.2, mar = c(4, 5, 2, 0), mgp = c(3, 1.0, 0), cex.lab = 1.6, font.lab = 1.6, cex.axis = 1.4, bty = "n", lwd=1, pch=19, las=1)
plot(demodata$AIP,demodata$AIP_rec,type="n",xlim=c(2,9),ylim=c(2,9),xlab="AIP",ylab="Recovered AIP",axes=FALSE)
points(demodata$AIP,demodata$AIP_rec,pch=19,col="black")
lines(c(0,10),c(0,10),lty="dashed")
axis(1, 2:9, 2:9, lwd=2, mgp = c(3, 1.2, 0), cex.axis=1.6)
axis(2, 2:9, 2:9, lwd=2, mgp = c(3, 0.9, 0), cex.axis=1.4)

if(replot) {
  quartz.save("Appendix 1–figure 1.png", type="png", dpi=300)
  dev.off()
}

```


 
 

### Psychometric Reminder-Choice Function

Here I plot the psychometric functions individually:


```{r fig1, fig.height = 9}

ppnums = matrix(rep(c(1,20),30)+rep(seq(0,580,20),each=2),ncol=2,byrow=T)
x <- seq(2, 9, 0.1)

for(i in 1:30) {
  
  if(replot) {
    quartz(width=8, height=10)
  }
  
  layout(matrix(1:20, 5, 4, byrow = TRUE))
  par(cex.main = 1.4, mar = c(5, 4, 2, 0), mgp = c(3, 1.0, 0), cex.lab = 1.1, font.lab = 1.1, cex.axis = 1.1, bty = "n", lwd=1, pch=19, las=1)
  for(pnum in ppnums[i,1]:ppnums[i,2]) {
    plot(x, pnorm(x, mean = demodata$AIP[pnum], sd = demodata$beta[pnum]), col="black", type = "l", ylim = c(0, 1), xlab = "Target Value", ylab = "", main=paste0("Sub ",pnum))
    abline(v=demodata$AIP[pnum])
    offcurvetemp = ddply(mydata[mydata$sub==pnum,], .(targetValue), summarise, meanrem=mean(reminderChoice))
    points(offcurvetemp$targetValue,offcurvetemp$meanrem, pch = 19)
  }
  if(replot) {
  quartz.save(paste0("Appendix 1–figure ",i+1,".png"), type="png", dpi=300)
  dev.off()
  }
  
}

```


### Performance Differences

*We plan to investigate the relationship between CIT and AD respectively with actual task performance (accuracy on trials in which participants were not allowed to use a reminder).*

```{r}

if(replot) {
  quartz(width=8, height=5)
}

layout(matrix(1:2, 1, 2, byrow = TRUE))
par(cex.main = 1.6, mar = c(4, 5, 2, 0), mgp = c(3, 1.0, 0), cex.lab = 1.6, font.lab = 1.6, cex.axis = 1.4, bty = "n", lwd=4, pch=19, las=1)

plot(demodata$CIT,demodata$accInternal,type="n",xlab="CIT",ylab="Internal Accuracy",
     xlim=c(-1.4,2.6),ylim=c(0,110), main="CIT")
points(demodata$CIT,demodata$accInternal,col="black",cex = 0.4)

plot(demodata$AD,demodata$accInternal,type="n",xlab="AD",ylab="Internal Accuracy",
     xlim=c(-1.8,2.2),ylim=c(0,110),main="AD")
points(demodata$AD,demodata$accInternal,col="black",cex = 0.4)

if(replot) {
  quartz.save("Appendix 1–figure 32.png", type="png", dpi=300)
  dev.off()
}

```

```{r}

perfInFac<-lm(accInternal.sc ~ AD.sc + CIT.sc + age.sc + gender + edu.sc, data=demodata)
summary(perfInFac)

```
 
 
 

### Stickiness Analysis

*We plan to analyse whether participants show a response “stickiness” in their reminder use as reported by Scarampi & Gilbert (2020) and whether this correlates with the CIT (e.g. Shahar et al., 2021) and AD factors.*

```{r}

stickyres_red = array(NA,c(npp,2))

for(isub in 1:npp) {
  
  datanow = subset(mydata,sub==isub)
  if(datanow$reminderChoice[1]!=datanow$reminderActual[1]) {
    stickyres_red[isub,1] = datanow$reminderActual[1]
    stickyres_red[isub,2] = length(which(datanow$reminderChoice[2:16]==stickyres_red[isub,1]))/15
  
  }
}

t.test(stickyres_red[,2],mu=0.5)
cohens_d(stickyres_red[,2],mu=0.5)

demodata$stickyres_red = stickyres_red[,2]
demodata$stickyres_red.sc = scale(stickyres_red[,2])

persevFac<-lm(stickyres_red.sc ~ AD.sc + CIT.sc + age.sc + gender + edu.sc, data=demodata)
summary(persevFac)

```


 
### RT Analysis

```{r}

datanow = mydata
datanow$CIT.sc = NA
for(isub in 1:npp) {
  datanow$CIT.sc[datanow$sub==isub] = demodata$CIT.sc[isub]
  datanow$AD.sc[datanow$sub==isub] = demodata$AD.sc[isub]
  datanow$age.sc[datanow$sub==isub] = demodata$age.sc[isub]
  datanow$gender[datanow$sub==isub] = demodata$gender[isub]
  datanow$edu.sc[datanow$sub==isub] = demodata$edu.sc[isub]
}
datanow$duration.sc = scale(datanow$duration)
datanow$reminderActual = as.factor(datanow$reminderActual)
datanow$gender = as.factor(datanow$gender)
datanow$circlesmoved.sc = scale(datanow$circlesmoved)
datanow$circlessteps.sc = scale(datanow$circlessteps)
datanow$circlesmovedagain.sc = scale(datanow$circlesmovedagain)
datanow$circlesmovedearly.sc = scale(datanow$circlesmovedearly)

RTnoremFac_lmer <- lmer(duration.sc ~ reminderActual * CIT.sc + AD.sc + 
                     reminderActual:AD.sc + age.sc + gender + edu.sc + (1 | sub),
                   data = datanow, REML = TRUE, 
                   lmerControl(optimizer = "Nelder_Mead"))
summary(RTnoremFac_lmer)

circlesmovedagainFac_lmer <- lmer(circlesmovedagain.sc ~ reminderActual * CIT.sc + 
                     AD.sc + age.sc + gender + edu.sc + (1 | sub),
                   data = datanow, REML = TRUE, 
                   lmerControl(optimizer = "Nelder_Mead"))
summary(circlesmovedagainFac_lmer)

circlesstepsFac_lmer <- lmer(circlessteps.sc ~ reminderActual * CIT.sc + 
                     AD.sc + age.sc + gender + edu.sc + (1 | sub),
                   data = datanow, REML = TRUE, 
                   lmerControl(optimizer = "Nelder_Mead"))
summary(circlesstepsFac_lmer)

```


### Moderation/Mediation Analysis for OIP and AIP

The correlation between OIP and AIP (H4) expresses the compensatory nature of reminders: people who need reminders more tend to be the ones who use them more. 

```{r}

OIPAIPFacboth<-lm(AIP.sc ~ OIP.sc * CIT.sc + AD.sc + OIP.sc:AD.sc + age.sc + gender + edu.sc, data=demodata)
summary(OIPAIPFacboth)

```


### Reminder Use in CIT

```{r}

perfExFac<-lm(accExternal.sc ~ AD.sc + CIT.sc + age.sc + gender + edu.sc, data=demodata)
summary(perfExFac)

```
